# Supplementary material for: Seroprevalence of Toxoplasma gondii in Cats from Cyprus
Source: Pathogens. 2021 Jul 12;10(7):882. doi: 10.3390/pathogens10070882 (PMC8308511; doi:10.3390/pathogens10070882)
Supplement: Supplementary file 1 [file pathogens-10-00882-s001.zip]

Archive with 1 entries (1 files):
- pathogens-1257471-supplementary.xls
