# Supplementary material for: Seroprevalence of Toxoplasma gondii in Cats from Cyprus
Source: Pathogens. 2021 Jul 12;10(7):882. doi: 10.3390/pathogens10070882 (PMC8308511; doi:10.3390/pathogens10070882)
Supplement: Supplementary file 1 [file pathogens-10-00882-s001.zip › pathogens-1257471-supplementary.xls]

## Sheet: For working on SPSCC
99= No data	AGE	SEX 1=M/Intact 2=M/N 3=F/Intact 4=F/N	1= Always indoors 2=Mostly indoors 3=Mostrly outdoors 4=Always outdoors	1=Urban 2=Rural	1=Pafos 2=Limas 3=Larna 4=Nicos 5=FAM 6=KERY	1= Owned 2= Shelter-feral	1= DSH 2=DLH 3=Ragdoll 4=Persian 5=Siamese 6=Rus blue	Lived/ traveled abroad 1=Never 2=UK 3=Greece 4=German 5=Romania 6=Sau Arabia 7=Holland	Vaccinat 1=Full + FeLV 2=NO FeLV 3= Occas 4=Non	Routinly use of Ectoparasi. Preven. 1= Yes 2=Someti. 3= NO	Anemia (Based on in-house analy) 1=Yes 2= NO	Healthy ? (based on clin exam) 1= Yes 2=No		Toxoplasma 1=Pos 0=Neg	Toxoplasma titers	Mycoplasma haemofelis (large form) 1=Pos 0=Neg	Candidatus M.haemomunutum (small) 1=Pos 0=Neg	Candidatus M. turicensis 1=Pos 0=Neg	Leishmania spp 1=Pos 0=Neg	B. hensiale 1=Pos 0=Neg		FeLV 1=Pos 0=Neg, 3=Weak Posi, 99= no serum	FIV 1=Pos 0=Neg, 3=Weak Posi, 99= no serum
C1	9	2	4	2	1	2	2	1	3	3	2	2	C1			0	1	1	0	1	C1	0	1
C2	5	3	4	1	1	2	2	1	3	3	2	1	C2			0	0	0	0	1	C2	0	1
C3	14	2	1	2	1	1	1	1	2	2	1	2	C3			0	0	0	0	0	C3	0	0
C4	1	1	4	2	2	2	1	1	4	3	2	1	C4			0	0	0	0	1	C4	99	99
C5	6	4	4	1	1	2	1	1	3	3	2	2	C5			0	0	0	0	1	C5	0	1
C6	1	2	3	2	1	1	1	1	2	2	2	2	C6			0	0	0	0	1	C6	0	0
C7	8	4	2	2	1	1	1	1	2	2	1	2	C7			0	1	0	0	0	C7	0	0
C8	1	3	4	2	1	2	1	1	4	3	2	1	C8			0	0	0	0	0	C8	0	0
C9	3	3	1	1	4	1	1	1	4	3	2	1	C9			0	0	0	0	0	C9	0	0
C10	2	1	3	2	1	1	2	1	4	3	2	2	C10			0	0	0	0	0	C10	0	0
C11	2	3	1	1	4	1	1	1	4	3	99	1	C11			0	0	0	0	0	C11	0	0
C12	2	3	1	1	4	1	1	1	4	3	2	1	C12			0	0	1	0	0	C12	0	0
C13	4	1	4	2	1	2	1	1	3	3	2	2	C13			0	0	1	0	0	C13	0	1
C14	12	3	4	2	3	2	1	1	4	4	2	2	C14			1	0	0	0	0	C14	0	0
C15	1	1	2	2	1	1	1	1	2	1	2	1	C15			0	0	0	0	0	C15	0	0
C16	9	2	3	2	1	1	2	2	1	1	1	2	C16			0	1	0	0	1	C16	0	1
C17	6	2	2	1	1	1	1	1	1	1	2	2	C17			0	0	0	0	0	C17	0	1
C18	4	4	4	2	2	2	1	1	4	3	1	2	C18			0	0	0	0	0	C18	0	1
C19	5	4	4	2	1	2	1	1	4	3	2	1	C19			0	0	0	0	0	C19	0	0
C20	7	4	4	2	2	2	1	1	4	3	2	2	C20			1	1	1	0	0	C20	0	0
C21	22	2	4	1	1	2	1	1	3	3	1	2	C21			0	1	0	0	0	C21	0	1
C22	15	2	2	2	1	1	1	1	2	1	2	1	C22			0	0	0	0	0	C22	0	0
C23	6	4	4	2	1	2	1	1	4	3	2	2	C23			0	0	0	0	0	C23	0	0
C24	15	4	1	1	3	1	1	1	1	1	2	1	C24			0	0	0	0	0	C24	0	0
C25	2	2	2	2	2	1	2	1	4	3	2	1	C25			0	0	0	0	1	C25	0	0
C26	14	2	3	1	1	1	1	2	2	2	2	1	C26			0	1	1	0	0	C26	0	1
C27	8	2	2	2	1	1	1	1	2	2	2	2	C27			0	1	0	0	0	C27	0	1
C28	2	2	3	1	2	1	1	1	1	1	2	1	C28			0	0	0	0	0	C28	0	0
C29	16	4	2	2	1	1	1	4	3	3	2	2	C29			0	1	0	0	0	C29	0	1
C30	17	2	1	1	1	1	1	5	2	3	2	1	C30			0	0	0	0	0	C30	0	0
C31	14	4	2	2	1	1	1	1	2	1	2	2	C31			1	1	0	0	0	C31	0	0
C32	3	2	1	1	2	1	1	1	3	2	1	2	C32			0	0	0	0	0	C32	0	0
C33	3	2	1	1	4	1	4	1	2	2	2	1	C33			0	0	0	0	0	C33	0	0
C34	14	4	2	2	1	1	1	1	3	3	2	2	C34			0	0	0	0	0	C34	0	0
C35	16	4	2	2	1	1	1	2	1	1	2	1	C35			0	0	0	0	0	C35	0	0
C36	18	4	2	2	1	1	1	2	1	1	2	1	C36			0	0	0	0	1	C36	0	0
C37	1	1	4	2	1	2	1	1	4	3	2	2	C37			0	0	0	0	0	C37	0	0
C38	8	1	2	1	1	1	4	1	2	2	2	1	C38			0	0	0	0	0	C38	0	0
C39	12	3	2	1	1	1	4	1	2	2	1	1	C39			0	0	0	0	0	C39	0	0
C40	9	2	2	2	1	1	1	1	2	3	2	2	C40			0	0	0	0	0	C40	0	0
C41	2	3	4	2	1	2	1	1	4	3	1	2	C41			0	0	0	0	0	C41	0	1
C42	2	2	2	2	1	1	2	1	2	2	2	1	C42			0	0	0	0	1	C42	0	0
C43	10	3	4	1	1	1	1	1	3	3	2	2	C43			0	0	0	1	0	C43	0	0
C44	19	4	1	1	1	1	1	3	2	2	2	1	C44			No Ct	No Ct	No Ct	0	No Ct	C44	0	0
C45	4	3	4	1	2	2	1	1	4	3	1	2	C45			0	1	0	0	0	C45	0	1
C46	1	3	4	2	1	2	1	1	3	3	2	1	C46			0	1	0	0	0	C46	0	0
C47	10	2	1	1	4	1	1	1	2	3	2	2	C47			0	0	0	1	0	C47	0	0
C48	9	4	3	1	1	1	2	1	3	1	2	1	C48			0	0	0	0	0	C48	0	0
C49	2	1	4	2	1	2	1	1	4	3	1	2	C49			1	1	1	1	0	C49	1	1
C50	4	2	2	1	1	1	1	1	1	1	2	1	C50			0	0	0	0	0	C50	0	0
C52	3	2	3	2	1	1	1	1	3	3	2	2	C52			0	0	0	0	0	C52	99	99
C53	6	2	4	1	1	2	1	1	4	3	2	2	C53			0	0	0	0	0	C53	3	0
C54	20	4	2	2	1	1	1	2	3	2	2	2	C54			0	0	0	0	0	C54	0	0
C55	4	4	3	1	1	1	2	1	3	2	1	2	C55			0	0	0	0	1	C55	0	0
C56	11	4	2	1	1	1	1	3	3	2	2	2	C56			0	0	0	0	0	C56	0	0
																				0
C58	8	4	4	2	1	1	1	1	3	3	1	2	C58			0	1	0	0	0	C58	0	0
C59	6	4	2	1	1	1	1	1	2	2	2	2	C59			0	0	0	0	0	C59	0	0
C60	2	4	3	2	1	1	1	1	2	2	1	2	C60			0	0	0	0	0	C60	0	0
C61	15	2	2	1	1	1	1	1	2	2	2	2	C61			0	0	0	1	0	C61	0	0
C62	13	2	2	2	1	1	1	1	2	2	2	1	C62			1	1	0	0	1	C62	0	0
C64	6	2	3	1	1	1	1	1	3	2	1	2	C64			NO EDTA BLOOD					C64	1	0
C65	8	4	1	1	1	1	1	1	2	1	2	1	C65			0	0	0	0	0	C65	0	0
C66	8	4	1	1	1	1	1	1	2	1	2	1	C66			0	0	0	0	0	C66	0	0
C67	1	2	2	2	1	1	1	1	2	1	2	1	C67			0	0	0	0	0	C67	0	0
C68	1	1	4	1	1	2	1	1	4	3	1	2	C68			0	0	0	0	0	C68	0	0
C70	1	1	1	1	2	1	1	1	2	2	2	1	C70			0	0	0	0	0	C70	0	0
C71	1	3	2	1	1	1	5	1	1	1	2	1	C71			0	0	0	0	0	C71	0	0
Del C72
C73	7	2	2	2	1	1	2	1	3	3	99	1	C73			0	0	0	0	0	C73	99	99
C74	3	4	3	1	1	1	1	1	3	3	2	2	C74			1	0	0	0	0	C74	0	0
C76	5	2	4	1	1	2	1	1	3	3	2	2	C76			0	1	0	0	1	C76	0	0
C77	12	2	4	2	2	2	1	1	3	3	2	2	C77			0	1	0	0	0	C77	0	1
C78	1	4	1	1	2	1	1	1	2	2	2	2	C78			0	0	0	0	1	C78	0	0
C79	10	4	2	1	2	1	1	1	2	2	2	2	C79			0	0	0	0	0	C79	1	1
C80	9	3	4	1	2	2	1	1	4	3	1	2	C80			0	1	0	0	0	C80	0	0
C82	5	1	4	1	2	2	1	1	4	3	1	2	C82			1	1	1	0	0	C82	0	1
C83	4	2	2	1	2	1	1	1	3	2	2	2	C83			0	1	0	0	0	C83	0	0
C84	4	2	3	1	2	1	1	1	2	2	2	2	C84			0	1	0	0	0	C84	1	0
C85	13	4	3	1	2	1	1	1	3	1	99	2	C85			0	1	0	0	0	C85	0	0
C86	2	4	2	1	2	1	1	1	2	2	2	2	C86			0	0	0	0	0	C86	1	0
C174
													C174						1		C174	0	0
C88	12	3	1	2	3	1	1	1	3	3	2	2	C88			0	0	0	0	0	C88	0	0
C89	2	4	3	2	3	1	1	1	3	1	2	2	C89			No Ct	No Ct	No Ct	0	No Ct	C89	0	0
C90	2	1	4	2	3	1	1	1	4	3	2	2	C90			0	0	0	0	0	C90	0	0
C91	1	2	4	1	3	1	1	1	2	2	2	2	C91			0	0	0	0	0	C91	0	0
C92	5	4	4	1	3	1	1	1	4	2	2	2	C92			0	0	0	0	0	C92	0	0
C93	13	4	2	1	3	1	1	1	4	1	2	2	C93			0	1	0	0	0	C93	0	0
C94	5	4	1	1	3	1	2	1	2	2	2	1	C94			0	0	0	0	0	C94	0	0
C95	14	3	3	1	3	1	1	1	4	2	99	1	C95			0	0	0	0	0	C95	3	0
C96	15	3	3	1	3	1	1	1	2	1	99	1	C96			0	0	0	0	0	C96	99	99
C97	13	1	1	2	3	1	2	1	3	2	99	2	C97			0	0	0	0	0	C97	0	0
C98	2	2	1	1	4	1	4	1	2	2	1	2	C98			0	0	0	0	0	C98	0	0
C99	4	4	4	2	3	1	1	1	4	2	99	1	C99			1	1	1	0	0	C99	99	99
C100	5	2	1	1	3	1	1	1	3	1	1	2	C100			0	0	0	0	0	C100	99	99
C101	2	2	4	1	3	2	1	1	2	1	99	1	C101			0	0	0	0	0	C101	0	0
C102	10	1	3	1	3	1	1	1	99	99	99	2	C102			0	1	0	0	0	C102	0	1
C103	10	4	2	1	3	1	1	1	2	1	2	2	C103			0	0	0	0	0	C103	0	0
C104	2	1	2	1	3	1	1	1	4	3	2	2	C104			0	0	0	0	1	C104	0	0
C105	15	4	3	2	3	1	1	1	4	3	2	2	C105			0	0	0	0	0	C105	0	0
C106	3	1	3	1	3	1	1	1	3	3	2	2	C106			0	1	0	0	0	C106	1	0
C107	9	4	3	1	3	1	1	1	2	1	2	2	C107			0	0	0	0	1	C107	1	0
C108	10	1	2	1	3	1	1	1	4	1	2	1	C108			0	0	0	0	0	C108	3	3
C109	1	3	1	1	3	1	1	1	4	3	1	2	C109			0	0	0	0	0	C109	1	0
C110	11	2	2	2	3	1	1	6	1	1	2	1	C110			0	1	0	0	0	C110	0	1
C111	5	3	4	1	3	2	1	1	99	99	99	99	C111			0	0	0	0	0	C111	0	1
C112	3	1	2	1	3	1	1	1	2	1	2	2	C112			0	0	0	0	0	C112	3	3
C113	6	2	3	2	5	1	1	1	2	2	99	2	C113			No Ct	No Ct	No Ct	0	No Ct	C113	8	0
C114	2	2	1	1	5	1	1	1	2	2	1	2	C114			0	0	0	0	0	C114	1	0
C115	2	2	2	1	5	1	1	1	2	1	99	2	C115			0	0	0	0	0	C115	0	0
C116	7	2	2	2	5	1	1	4	2	1	99	2	C116			0	0	0	0	0	C116	0	0
C117	8	2	3	2	5	1	1	1	4	3	99	99	C117			0	0	0	0	0	C117	0	0
C118	14	2	2	2	5	1	1	1	2	1	99	2	C118			0	0	0	0	0	C118	0	0
C119	5	2	2	2	5	1	1	1	2	1	99	2	C119			0	0	0	0	0	C119	0	0
C120	2	3	1	1	2	1	3	3	2	1	1	1	C120			0	0	0	0	0	C120	0	0
C121	1	1	1	1	2	1	3	7	2	1	2	1	C121			0	0	0	0	0	C121	0	0
C122	3	1	1	1	2	1	3	7	2	1	2	1	C122			0	0	0	0	0	C122	0	0
C123	10	2	1	1	4	1	1	1	2	1	99	2	C123			0	0	0	0	0	C123	3	0
C124	6	3	2	1	4	1	1	1	2	1	99	2	C124			0	0	0	0	0	C124	0	0
C125	5	1	4	1	4	2	1	1	4	3	99	2	C125			0	0	0	0	0	C125	0	0
C126	2	3	3	1	4	1	1	1	2	1	2	2	C126			No Ct	No Ct	No Ct	0	No Ct	C126	0	1
C127	13	4	2	1	4	1	1	1	3	2	2	2	C127			0	0	0	0	0	C127	0	0
C128	15	2	2	1	4	1	1	1	2	1	1	2	C128			0	0	0	0	0	C128	0	0
C129	13	4	1	1	4	1	1	1	3	2	1	2	C129			0	0	0	0	0	C129	0	0
C130	9	2	2	1	4	1	1	1	99	99	99	2	C130			0	1	0	0	0	C130	99	99
C131	7	4	1	1	4	1	1	1	99	99	99	99	C131			0	0	0	0	0	C131	0	0
C132	4	2	1	1	4	1	2	1	4	1	2	2	C132			0	0	0	0	0	C132	1	0
C133	6	1	3	1	4	1	1	1	3	3	99	2	C133			1	0	0	0	0	C133	0	0
C134	4	3	3	1	4	1	1	1	3	2	2	2	C134			1	0	0	0	1	C134	0	1
C135	2	1	3	1	4	1	1	1	2	1	2	2	C135			0	0	0	0	0	C135	0	0
C136	5	1	1	1	4	1	4	1	2	2	2	2	C136			0	0	0	0	0	C136	0	0
C137	8	3	4	1	4	2	1	1	99	99	99	2	C137			No Ct	No Ct	No Ct	0	No Ct	C137	0	0
C138	4	2	3	1	4	1	1	1	99	99	99	2	C138			0	1	0	0	0	C138	0	1
C139	8	3	4	1	4	2	1	1	4	3	1	2	C139			0	0	0	0	1	C139	0	0
C140	17	1	2	1	4	1	1	1	3	2	2	2	C140			0	0	0	0	0	C140	0	1
C141	13	3	2	1	4	1	1	1	4	2	2	2	C141			0	0	0	0	0	C141	0	0
C142	13	2	3	1	4	1	1	1	3	2	2	2	C142			0	1	0	0	0	C142	99	99
C143	1	1	4	1	4	2	1	1	4	3	1	2	C143			No Ct	No Ct	No Ct	No Ct	No Ct	C143	0	0
C144	1	3	2	1	4	1	1	1	2	1	2	2	C144			0	0	0	0	1	C144	0	0
C145	1	3	3	1	4	1	1	1	4	3	2	2	C145			0	0	0	0	0	C145	0	1
C146	11	3	4	1	4	1	1	1	4	3	2	1	C146			0	0	0	0	0	C146	0	0
C147	1	3	2	1	4	1	4	1	2	2	2	1	C147			No Ct	No Ct	0	0	0	C147	0	0
C148	2	3	4	2	4	2	1	1	4	3	99	2	C148			0	1	0	0	0	C148	0	0
C149	8	2	4	2	4	2	1	1	4	3	1	2	C149			0	0	0	0	0	C149	0	1
C150	5	4	2	2	4	1	1	1	3	3	99	2	C150			No Ct	No Ct	No Ct	1	No Ct	C150	0	0
C151	3	2	1	1	4	1	1	1	1	1	99	2	C151			No Ct	No Ct	No Ct	0	No Ct	C151	0	1
C152	9	1	4	2	4	1	1	1	4	3	99	2	C152			0	0	0	0	0	C152	0	0
C153	1	1	4	2	4	1	1	1	1	1	1	2	C153			0	0	0	0	0	C153	1	0
C154	7	1	4	2	4	2	1	1	99	99	99	99	C154			0	0	0	0	0	C154	0	0
C155	1	1	4	2	4	2	1	1	1	3	2	2	C155			0	0	0	0	0	C155	0	0
C156	2	3	4	2	4	2	1	1	99	99	99	99	C156			No Ct	No Ct	No Ct	0	No Ct	C156	0	0
C157	3	1	4	1	4	2	1	1	4	3	1	2	C157			1	1	1	0	0	C157	0	1
C158	14	2	2	1	3	1	2	2	2	2	1	2	C158			0	0	0	0	0	C158	0	0
C159	2	2	1	1	3	1	2	1	2	2	99	1	C159			0	0	0	0	0	C159	0	3
C160	17	1	3	1	4	1	1	1	4	3	2	1	C160			0	0	0	0	0	C160	0	0
C161	2	1	2	1	4	1	1	1	2	1	2	2	C161			No Ct	No Ct	No Ct	No Ct	No Ct	C161	0	0
C162	7	2	1	1	4	1	1	1	2	1	99	2	C162			No Ct	No Ct	No Ct	No Ct	No Ct	C162	0	0
C163	15	4	2	1	4	1	2	1	2	3	2	2	C163			0	0	0	0	0	C163	0	0
C164	7	2	1	1	4	1	6	1	2	1	2	2	C164			0	0	0	0	0	C164	0	0
C165	9	4	3	1	4	1	1	1	99	99	99	2	C165			0	1	0	0	0	C165	0	0
C166	3	3	1	1	6	1	2	1	3	2	99	2	C166			0	1	1	0	0	C166	3	1
C167	2	2	3	1	6	1	1	1	4	3	99	2	C167			1	0	0	0	0	C167	99	99
C168	14	1	3	2	6	1	1	1	3	2	99	2	C168			0	1	0	0	0	C168	0	1
C169	13	2	1	1	6	1	5	2	3	1	99	1	C169			0	0	0	0	0	C169	0	0
C170	2	3	3	2	6	1	1	1	4	2	99	2	C170			0	0	1	1	0	C170	0	0
C171	2	1	3	2	6	1	1	1	4	2	99	2	C171			0	0	0	0	0	C171	1	0
C172	9	1	4	2	6	1	1	1	4	2	99	2	C172			1	0	0	0	0	C172	0	0
C51	1	3	3	1	1	1	1	1	4	3	1	2	C51			0	0	0	0	0	C51	0	0
C57	6	2	1	1	1	1	1	1	1	2	2	2	C57			0	0	0	0	0	C57	0	0
C63	16	2	1	2	1	1	1	1	2	2	2	1	C63			0	0	0	0	0	C63	0	0
C69	2	2	2	2	1	1	1	1	2	1	2	1	C69			0	0	0	0	0	C69	0	0
C75	3	1	1	1	4	1	1	1	3	3	2	2	C75			0	0	0	0	1	C75	0	0
C81	2	1	3	1	2	1	1	1	3	2	2	2	C81			0	0	0	0	0	C81	0	0
C87	10	4	4	1	2	1	1	1	3	2	99	1	C87			0	0	1	0	0	C87	0	0
C173	99	99	99	99	4	99	99	1	99	99	99	99	C173			0	0	0	0	0	C173	99	99
C175							3		2	1	2	1	C175								C175	0	0
C176							3		2	1	2	1	C176						0		C176	0	0
C177							3		2	1	2	1	C177						0		C177	0	0
